# Supplementary material for: Self-Assembly of Alkylamido Isophthalic Acids toward the Design of a Supergelator: Phase-Selective Gelation and Dye Adsorption
Source: Gels. 2022 May 5;8(5):285. doi: 10.3390/gels8050285 (PMC9140382; doi:10.3390/gels8050285)
Supplement: Supplementary file 1 [file gels-08-00285-s001.zip]

Archive with 1 entries (1 files):
- gels-1665237-supplementary.pdf
